# Supplementary material for: NEURD offers automated proofreading and feature extraction for connectomics
Source: Nature. 2025 Apr 9;640(8058):487–96. doi: 10.1038/s41586-025-08660-5 (PMC11981913; doi:10.1038/s41586-025-08660-5)
Supplement: Supplementary file 3 — Figure data size (N). Table that gives more thorough details on the N size used in all experiments/plots of every figure in the main figures and the supplementary figures (as well as subclass N size, P values for Pearson’s correlation coefficient when relevant). [file 41586_2025_8660_MOESM3_ESM.xlsx]

## Sheet: N_table_without_links
Figure (Ext = Extended Data)	Panel	Title / Concept	N	Subclass N	Pearson's Correlation (p value)
None	None	NEURD pipeline: mesh objects with merged nuclei detected (MICrONS)	115230	None
None	None	NEURD pipeline: soma detection count (MICrONS)	76894	None
None	None	NEURD pipeline: single soma auto-proofread neurons, after non-neuronal filter (MICrONS)	54802	49073 (Exc), 5729 (Inh)
None	None	NEURD pipeline: mesh objects with merged nuclei detected (H01)	15068	None
None	None	NEURD pipeline: soma detection count (H01)	14303	None
None	None	NEURD pipeline: single soma auto-proofread neurons, after non-neuronal filter (H01)	11444	7357 (Exc), 4087 (Inh)
3, Ext 8	MICrONS			Test Set: 122 (excitatory), 75 (inhibitory) Automatic Proofreading Validation Totals: for excitatory axon synapses: tp = 2216, fp = 324, tn = 24430, fn = 1420 for excitatory dendrite synapses: tp = 525072, fp = 3207, tn = 91423, fn = 4321 for inhibitory axon synapses: tp = 66372, fp = 6097, tn = 57164, fn = 47466 for inhibitory dendrite synapses: tp = 450043, fp = 901, tn = 44940, fn = 4625 for e…
3, Ext 10	H01			Test Set: 48 (excitatory), 18 (inhibitory) Automatic Proofreading Validation Totals: for excitatory axon synapses: tp = 154, fp = 17, tn = 1263, fn = 140 for excitatory dendrite synapses: tp = 57181, fp = 4582, tn = 2882, fn = 14213 for inhibitory axon synapses: tp = 39, fp = 4, tn = 746, fn = 26 for inhibitory dendrite synapses: tp = 25312, fp = 2773, tn = 363, fn = 2927 for excitatory axon skel…
4	4a	Depth vs Synapses onto Soma (MICrONS)	22955	0.08 (447), 0.16 (2646), 0.24 (3250), 0.31 (4023), 0.39 (3463), 0.46 (2048), 0.54 (2321), 0.61 (2749), 0.69 (1730), 0.77 (278)
4	4b	Synapses Onto Soma (Excitatory Cells)	26327	H01 (3208), MICrONS (23119)
4	4d	Angle of Thickest Basal (H01)	3445	None
4	4e	Spine Head Syn Size vs. Spine Head Volume (H01)	73084	excitatory (71402), inhibitory (1682)	0.608 (p < 1e-300)
4	4f	# Leaf Nodes vs. Initial Width Basal/Dendrite Stems (MICrONS)	197860	None	0.717 (p < 1e-300)
4	4g	Shaft Synapses to Spine Ratio	30910	23P (11970), 4P (5443), 5P-ET (462), 5P-NP (216), Other Exc (12819)
4	4h	Spine Syn Size vs. Spine Head Volume	45783	5P-ET (846), 5P-NP (500), MC (973), Other Exc (40594), Other Inh (2870)
5	5b	Distance To Soma (MICrONS) Basal Dendrite	756521	Exc Onto Exc (113052), Exc Onto Inh (106834), Inh Onto Exc (481022), Inh Onto Inh (55613)
5	5c	Conversion Rate vs. Axon Distance to Soma (MICrONS)		Exc Onto Exc: 37.02 (prox = 3626042), 86.29 (prox = 3154321), 110.11 (prox = 3124147), 133.45 (prox = 3101303), 159.94 (prox = 3031230), 192.1 (prox = 2898453), 232.13 (prox = 2632417), 282.1 (prox = 2295182), 347.59 (prox = 1994158), 480.32 (prox = 1860907) Exc Onto Inh: 39.23 (prox = 266045), 86.32 (prox = 266044), 110.14 (prox = 266045), 133.47 (prox = 266050), 160.03 (prox = 266046), 192.32 (…
5	5d	Conversion Rate (H01)		Inh Onto Exc: 0.15 (prox=5078, syn = 129), 0.3 (prox=9471, syn = 221), 0.45 (prox=13806, syn = 293), 0.6 (prox=17732, syn = 353), 0.75 (prox=21420, syn = 390), 0.9 (prox=24885, syn = 409), 1.05 (prox=28267, syn = 429), 1.2 (prox=31601, syn = 444), 1.35 (prox=34865, syn = 453), 1.5 (prox=38048, syn = 460), 1.65 (prox=41280, syn = 468), 1.8 (prox=44520, syn = 472), 1.95 (prox=47676, syn = 478), 2.1…
5	5e	Conversion Rate (MICrONS)		Exc Onto Inh: 0.15 (prox=54950, syn = 8628), 0.3 (prox=123804, syn = 17121), 0.45 (prox=198634, syn = 23931), 0.6 (prox=266713, syn = 28392), 0.75 (prox=328434, syn = 31149), 0.9 (prox=385586, syn = 32852), 1.05 (prox=440163, syn = 33970), 1.2 (prox=492759, syn = 34676), 1.35 (prox=543632, syn = 35143), 1.5 (prox=593594, syn = 35438), 1.65 (prox=643038, syn = 35658), 1.8 (prox=692573, syn = 35814…
5	5f	Cell Type Conversion Rates		23P Onto 5P-ET (225805), Other Exc Onto Exc (3994769), 23P Onto MC (64475), 23P/4P/5P-IT Onto BC (217221), Exc Onto MC (128303), 23P Onto BC Soma (2145), Other Exc Onto Inh (95921), BC Onto 23P/5P-ET Dendr (786459), BC Onto Exc Soma (18696), MC Onto 23P/5P-ET Dendr (201853), Other Inh Onto Exc (947601), BC Onto BC Soma (950), BC Onto Inh Soma (2140), BPC Onto MC (1837), MC Onto BPC (5496), Other …
5	5g	Motif index		True Data Motif Counts: 1 (mean = 7377.00, std = None), 2 (mean = 10953501.00, std = None), 3 (mean = 3930648.00, std = None), 4 (mean = 57770467.00, std = None), 5 (mean = 390627.00, std = None), 6 (mean = 3350392.00, std = None), 7 (mean = 383004.00, std = None), 8 (mean = 15873.00, std = None), 9 (mean = 66407.00, std = None), 10 (mean = 16156.00, std = None), 11 (mean = 48173.00, std = None),…
5	5i	Response Correlation vs Synapses Between Neurons		1 (n = 5350, err = 0.11797110607469749) 2 (n = 280, err = 0.13994874211810762) 3 (n = 34, err = 0.13324103791020708) 4+ (n = 11, err = 0.25867609439400974)
Ext 2	Ext 2a	Compartment Skeletal Length Validation (MICrONS)	158 Neurons	Axon (67.01 mm), Basal (245.11 mm), Apical Trunk (52.17 mm), Oblique (59.51 mm), Apical (43.95 mm), Apical Tuft (24.20 mm)'
Ext 2	Ext 2b	Compartment Skeletal Length Validation (H01)	89 Neurons	Axon (21.99 mm), Basal (131.60 mm), Apical Trunk (19.12 mm), Oblique (13.61 mm), Apical (34.29 mm), Apical Tuft (24.36 mm)
Ext 4	Ext 4b	Classification Percentage vs. Double Back Rule Threshold	1991	None
Ext 4	Ext 4c	Classification Percentage vs. Width Jump Ratio	468	None
Ext 12	Ext 12a	Logistic Reg - E/I Model (MICrONS)	4986	4024 (excitatory), 961 (inhibitory)
Ext 12	Ext 12b	Logistic Reg - E/I Model (H01)	7555	5800 (excitatory), 1755 (inhibitory)
Ext 12	Ext 12d	Distribution of Predicted Exc/Inh Neurons By Layer Depth	49117	23P (18720), 4P (7399), 5P-IT (7437), 5P-NP (514), 5P-PT (1232), 6P-CT (4975), 6P-IT (4944), BC (1425), BPC (946), MC (987), NGC (538)
Ext 12	Ext 12e	GNN Classifier - Whole Neuron	178	23P (41), 4P (40), 5P-IT (20), 5P-NP (5), 5P-ET (6), 6P-CT (20), 6P-IT (22), BC (11), BPC (9), MC (1), NGC (3)
Ext 12	Ext 12f	GNN Classifier - Stems	1023	23P (203), 4P (379), 5P-IT (62), 5P-NP (14), 5P-ET (49), 6P-CT (104), 6P-IT (92), BC (56), BPC (33), MC (20), NGC (11)
Ext 15	Ext 15a	Spine Density	33653	23P (11694), 4P (5409), MC (682), Other Exc (13781), Other Inh (2087)
Ext 15	Ext 15b	Soma Volume	33823	4P (5445), 5P-ET (384), 5P-NP (388), BC (1012), BPC (693), Other Exc (24856), Other Inh (1045)
Ext 15	Ext 15c	Apical Trunk Starting Width	27577	4P (5525), 5P-ET (503), 5P-NP (363), Other Exc (21186)
Ext 15	Ext 15d	Synapses Onto AIS vs. Cell Type	25060	23P (8787), 4P (4011), 5P-IT (4839), 5P-NP (251), 5P-PT (738), 6P-CT (2320), 6P-IT (2233), BC (817), BPC (355), MC (490), NGC (219)
Ext 15	Ext 15e	Average Segment Length (Dendrite)	2768	BC (1045), BPC (697), MC (673), NGC (353)
Ext 15	Ext 15f	Soma Synapses	33655	23P (11976), 5P-ET (506), 5P-NP (388), BC (709), NGC (364), Other Exc (18339), Other Inh (1373)
Ext 15	Ext 15g	Axon Starting Width	39051	5P-ET (1273), 5P-NP (365), BPC (648), Other Exc (34664), Other Inh (2101)
Ext 15	Ext 15h	Average Segment Length Basal	33049	23P (13516), 5P-NP (398), Other Exc (19135)
Ext 15	Ext 15i	Spine Neck Length	41898	4P (7034), 5P-NP (461), Other Exc (34403)
Ext 15	Ext 15j	Shaft Synapses to Spine Ratio	30910	23P (11970), 4P (5443), 5P-ET (462), 5P-NP (216), Other Exc (12819)
Ext 15	Ext 15k	Spine Syn Size vs. Spine Head Volume	45783	5P-ET (846), 5P-NP (500), MC (973), Other Exc (40594), Other Inh (2870)
Ext 16	Ext 16c	Depth Bin (MICrONS)	22955	0.08 (447), 0.16 (2646), 0.24 (3250), 0.31 (4023), 0.39 (3463), 0.46 (2048), 0.54 (2321), 0.61 (2749), 0.69 (1730), 0.77 (278)
Ext 16	Ext 16d	Depth Bin (H01)	3154	0.58 (385), 0.84 (464), 1.09 (355), 1.35 (528), 1.60 (529), 1.86 (426), 2.11 (224), 2.37 (160), 2.62 (83)
Ext 16	Ext 16e	Depth vs Synapses onto Soma (MICrONS)	22955	0.08 (447), 0.16 (2646), 0.24 (3250), 0.31 (4023), 0.39 (3463), 0.46 (2048), 0.54 (2321), 0.61 (2749), 0.69 (1730), 0.77 (278)
Ext 16	Ext 16f	Depth vs Synapses onto Soma (H01)	3154	0.58 (385), 0.84 (464), 1.09 (355), 1.35 (528), 1.60 (529), 1.86 (426), 2.11 (224), 2.37 (160), 2.62 (83)
Ext 16	Ext 16g	Depth vs Synapses onto AIS (MICrONS)	22955	0.08 (447), 0.16 (2646), 0.24 (3250), 0.31 (4023), 0.39 (3463), 0.46 (2048), 0.54 (2321), 0.61 (2749), 0.69 (1730), 0.77 (278)
Ext 16	Ext 16h	Depth vs Synapses onto AIS (H01)	3154	0.58 (385), 0.84 (464), 1.09 (355), 1.35 (528), 1.60 (529), 1.86 (426), 2.11 (224), 2.37 (160), 2.62 (83)
Ext 16	Ext 16i	Synapses Onto AIS (Excitatory Cells)	26327	H01 (3208), MICrONS (23119)
Ext 16	Ext 16j	Synapses Onto Soma (Excitatory Cells)	26327	H01 (3208), MICrONS (23119)
Ext 17	Ext 17b	Angle of Thickest Basal (MICrONS)	41309	None
Ext 17	Ext 17c	Angle of Thickest Basal (H01)	3445	None
Ext 18	Ext 18a	Number of Leaf Nodes Dendrite	2721	BPC (654), NGC (342), Other Inh (1725)
Ext 18	Ext 18b	# Leaf Nodes vs. Initial Width Basal/Dendrite Stems (MICrONS)	197860	None	0.717 (p < 1e-300)
Ext 18	Ext 18c	# Leaf Nodes vs. Initial Width Basal/Dendrite Stems (H01)	30058	None	0.522 (p < 1e-300)
Ext 20	Ext 20a	Spine Head Syn Size vs. Spine Head Volume (MICrONS)	240246	excitatory (222009), inhibitory (18237)	0.762 (p < 1e-300)
Ext 20	Ext 20b	Spine Head Syn Size vs. Spine Neck Width (MICrONS)	240246	excitatory (222009), inhibitory (18237)	0.188 (p < 1e-300)
Ext 20	Ext 20c	Spine Neck Syn Size vs. Spine Neck Width (MICrONS)	240246	excitatory (222009), inhibitory (18237)	0.441 (p < 1e-300)
Ext 20	Ext 20d	Spine Head Syn Size vs. Spine Neck Syn Size (MICrONS)	240246	excitatory (222009), inhibitory (18237)
Ext 20	Ext 20e	Spine Head Syn Size vs. Spine Head Volume (MICrONS)	240246	excitatory (222009), inhibitory (18237)
Ext 20	Ext 20f	Cell Type vs. Average Number of Syn on Spine (MICrONS)	233981	excitatory spines (n = 219476) inhibitory spines (n = 14505)
Ext 20	Ext 20g	Spine Head Syn Size vs. Spine Head Volume (H01)	73084	excitatory (71402), inhibitory (1682)	0.608 (p < 1e-300)
Ext 20	Ext 20h	Spine Head Syn Size vs. Spine Neck Width (H01)	73084	excitatory (71402), inhibitory (1682)	0.161 (p < 1e-300)
Ext 20	Ext 20i	Spine Neck Syn Size vs. Spine Neck Width (H01)	73084	excitatory (71402), inhibitory (1682)	0.364 (p < 1e-300)
Ext 20	Ext 20j	Spine Head Syn Size vs. Spine Neck Syn Size (H01)	73084	excitatory (71402), inhibitory (1682)
Ext 20	Ext 20k	Spine Head Syn Size vs. Spine Head Volume (H01)	73084	excitatory (71402), inhibitory (1682)
Ext 20	Ext 20l	Cell Type vs. Average Number of Syn on Spine (H01)	58678	excitatory spines (n = 57645) inhibitory spines (n = 1033)
Ext 21	Ext 21a	Syn Size vs Spine Head Volume (MICrONS)	159552	Exc Onto Exc (76295), Inh Onto Exc (83257)
Ext 21	Ext 21b	Syn Size vs Spine Head Volume (H01)	159312	Exc Onto Exc (76248), Inh Onto Exc (83064)
Ext 21	Ext 21c	Spine Head Volume (MICrONS)	152942	Exc Onto Exc (73980), Inh Onto Exc (78962)
Ext 21	Ext 21d	Spine Head Volume (H01)	63440	Exc Onto Exc (6855), Inh Onto Exc (56585)
Ext 21	Ext 21e	# of Syn on Spine Head (MICrONS)	426	Exc Onto Exc (346), Inh Onto Exc (80)
Ext 21	Ext 21f	# of Syn on Spine Head (H01)	425	Exc Onto Exc (345), Inh Onto Exc (80)
Ext 21	Ext 21g	Max Syn vs Syn Size Ratio on Multi Synapse Spine Head (MICrONS)	419	Exc Onto Exc (343), Inh Onto Exc (76)
Ext 21	Ext 21h	Max Syn vs Syn Size Ratio on Multi Synapse Spine Head (H01])	83	Exc Onto Exc (17), Inh Onto Exc (66)
Ext 21	Ext 21i	Synapse Size (MICrONS)	1011266	Exc Onto Exc (164046), Exc Onto Inh (113229), Inh Onto Exc (675088), Inh Onto Inh (58903)
Ext 21	Ext 21j	Synapse Size (H01)	7343	Exc Onto Exc (1055), Exc Onto Inh (4954), Inh Onto Exc (899), Inh Onto Inh (435)
Ext 23	Ext 23b	Conversion Rate vs. Depth Diff (MICrONS)		Exc Onto Exc: -93.5 (prox = 708773), -16.61 (prox = 1076784), 15.58 (prox = 2987066), 39.74 (prox = 4235702), 59.36 (prox = 3999294), 80.32 (prox = 3945396), 115.64 (prox = 3548662), 170.01 (prox = 2960345), 231.13 (prox = 2408377), 306.08 (prox = 1827653) Exc Onto Inh: -89.23 (prox = 39518), -16.13 (prox = 67956), 15.8 (prox = 210778), 39.94 (prox = 339614), 59.37 (prox = 340694), 80.38 (prox = …
Ext 23	Ext 23c	Conversion Rate vs. Depth Diff (h01)		Exc Onto Exc: -103.97 (prox = 11034), -27.39 (prox = 14694), -4.95 (prox = 8450), 5.51 (prox = 16023), 14.89 (prox = 40616), 26.62 (prox = 43181), 38.69 (prox = 47070), 51.54 (prox = 53530), 67.14 (prox = 55479), 89.52 (prox = 57422), 126.91 (prox = 50020), 242.6 (prox = 59649) Exc Onto Inh: -104.09 (prox = 2286), -27.54 (prox = 3149), -4.91 (prox = 1748), 5.38 (prox = 3026), 14.85 (prox = 7583),…
Ext 23	Ext 23d	Conversion Rate vs. Axon Distance to Soma (MICrONS)		Exc Onto Exc: 37.02 (prox = 3626042), 86.29 (prox = 3154321), 110.11 (prox = 3124147), 133.45 (prox = 3101303), 159.94 (prox = 3031230), 192.1 (prox = 2898453), 232.13 (prox = 2632417), 282.1 (prox = 2295182), 347.59 (prox = 1994158), 480.32 (prox = 1860907) Exc Onto Inh: 39.23 (prox = 266045), 86.32 (prox = 266044), 110.14 (prox = 266045), 133.47 (prox = 266050), 160.03 (prox = 266046), 192.32 (…
Ext 23	Ext 23e	Conversion Rate vs. Axon Distance to Soma (H01)		Exc Onto Exc: 16.2 (prox = 56117), 52.59 (prox = 51054), 82.33 (prox = 48430), 105.72 (prox = 45839), 127.5 (prox = 45548), 150.26 (prox = 44634), 176.13 (prox = 42697), 208.56 (prox = 42372), 259.9 (prox = 40808), 406.54 (prox = 43756) Exc Onto Inh: 16.29 (prox = 9986), 53.1 (prox = 9985), 82.37 (prox = 9986), 105.74 (prox = 9985), 127.37 (prox = 9986), 150.25 (prox = 9986), 176.28 (prox = 9984)…
Ext 23	Ext 23f	Distance To Soma (MICrONS) Basal Dendrite	756521	Exc Onto Exc (113052), Exc Onto Inh (106834), Inh Onto Exc (481022), Inh Onto Inh (55613)
Ext 23	Ext 23g	Distance To Soma (H01) Basal Dendrite	6454	Exc Onto Exc (700), Exc Onto Inh (4845), Inh Onto Exc (491), Inh Onto Inh (418)
Ext 25	Ext 25a	Motif Relative Frequency - MICrONS (All)		True Data Motif Counts: 1 (mean = 7377.00, std = None), 2 (mean = 10953501.00, std = None), 3 (mean = 3930648.00, std = None), 4 (mean = 57770467.00, std = None), 5 (mean = 390627.00, std = None), 6 (mean = 3350392.00, std = None), 7 (mean = 383004.00, std = None), 8 (mean = 15873.00, std = None), 9 (mean = 66407.00, std = None), 10 (mean = 16156.00, std = None), 11 (mean = 48173.00, std = None),…
Ext 25	Ext 25b	Motif Relative Frequency - MICrONS (Inh Only)		True Data Motif Counts: 1 (mean = 620.00, std = None), 2 (mean = 153546.00, std = None), 3 (mean = 92977.00, std = None), 4 (mean = 248328.00, std = None), 5 (mean = 13517.00, std = None), 6 (mean = 24619.00, std = None), 7 (mean = 9023.00, std = None), 8 (mean = 686.00, std = None), 9 (mean = 621.00, std = None), 10 (mean = 769.00, std = None), 11 (mean = 1860.00, std = None), 12 (mean = 694.00,…
Ext 25	Ext 25c	Motif Relative Frequency - MICrONS (Exc Only)		True Data Motif Counts: 1 (mean = 51.00, std = None), 2 (mean = 349641.00, std = None), 3 (mean = 374553.00, std = None), 4 (mean = 934337.00, std = None), 5 (mean = 3004.00, std = None), 6 (mean = 2158.00, std = None), 7 (mean = 531.00, std = None), 8 (mean = 55.00, std = None), 9 (mean = 3.00, std = None), 10 (mean = 5.00, std = None), 11 (mean = 15.00, std = None), 12 (mean = 6.00, std = None)…
Ext 25	Ext 25d	Motif Relative Frequency - H01 (All)		True Data Motif Counts: 1 (mean = 9.00, std = None), 2 (mean = 2641.00, std = None), 3 (mean = 9916.00, std = None), 4 (mean = 10139.00, std = None), 5 (mean = 65.00, std = None), 6 (mean = 79.00, std = None), 7 (mean = 49.00, std = None), 8 (mean = 0.00, std = None), 9 (mean = 0.00, std = None), 10 (mean = 0.00, std = None), 11 (mean = 2.00, std = None), 12 (mean = 0.00, std = None), 13 (mean = …
Ext 25	Ext 25e	Motif Relative Frequency - H01 (Inh Only)		True Data Motif Counts: 1 (mean = 1.00, std = None), 2 (mean = 27.00, std = None), 3 (mean = 40.00, std = None), 4 (mean = 163.00, std = None), 5 (mean = 1.00, std = None), 6 (mean = 4.00, std = None), 7 (mean = 3.00, std = None), 8 (mean = 0.00, std = None), 9 (mean = 0.00, std = None), 10 (mean = 0.00, std = None), 11 (mean = 0.00, std = None), 12 (mean = 0.00, std = None), 13 (mean = 0.00, std…
Ext 25	Ext 25f	Motif Relative Frequency - H01 (Exc Only)		True Data Motif Counts: 1 (mean = 0.00, std = None), 2 (mean = 125.00, std = None), 3 (mean = 127.00, std = None), 4 (mean = 316.00, std = None), 5 (mean = 0.00, std = None), 6 (mean = 0.00, std = None), 7 (mean = 0.00, std = None), 8 (mean = 0.00, std = None), 9 (mean = 0.00, std = None), 10 (mean = 0.00, std = None), 11 (mean = 0.00, std = None), 12 (mean = 0.00, std = None), 13 (mean = 0.00, s…
Ext 27	Ext 27d	Response Correlation vs Synapses Between Neurons		1 (n = 5350, err = 0.11797110607469749) 2 (n = 280, err = 0.13994874211810762) 3 (n = 34, err = 0.13324103791020708) 4+ (n = 11, err = 0.25867609439400974)
Ext 30	Ext 30a,b	MICrONS Manual Proofread Cell Locations	197	122 (excitatory), 75 (inhibitory)
Ext 30	Ext 30c,d	H01 Manual Proofread Cell Locations	66	48 (excitatory), 18 (inhibitory)
