# Supplementary material for: NEURD offers automated proofreading and feature extraction for connectomics
Source: Nature. 2025 Apr 9;640(8058):487–96. doi: 10.1038/s41586-025-08660-5 (PMC11981913; doi:10.1038/s41586-025-08660-5)
Supplement: Supplementary file 4 — Neuron feature documentation. Describes the numerous features computed by the NEURD pipeline, documenting the resolution of the statistic, how to access, and at what point in the decomposition process the statistic is computed/available. [file 41586_2025_8660_MOESM4_ESM.xlsx]

## Sheet: features_no_backslash
Pipeline Stage	Feature Name	Resolution Available At	Access Point	Description (if needed)
2. Soma Identification	glia_meshes	neuron	pipeline_products	mesh fragments from large glia merge errors
2. Soma Identification	nuclei_meshes	neuron	pipeline_products	the meshes that deemed inside/touching/proximial to soma that were not part of the soma mesh and not part of a neurite
2. Soma Identification	soma_meshes	neuron	pipeline_products	separated meshes for all separate somas detected
3. Decomposition	limbs	neuron	attribute	a list of the limb objects in the neuron
3. Decomposition	specific limb	neuron	attribute	access a particular limb using the name or index of limb similar to dictionary key indexing (ex: "L4" or 4)
3. Decomposition	branches	limb	attribute	a list of the branch objects in the limb object
3. Decomposition	specific branch	limb	attribute	access a particular branch using the index of lthe branch
3. Decomposition	concept_network	neuron, limb	attribute	graph connectivity of limbs and soma (for neuron) or branches (for limbs)
3. Decomposition	concept_network_directed	limb	attribute	directed graph connectivity of branches on a limb where directionality is the skeletal walk direction away from the soma
3. Decomposition	mesh	neuron, limb, branch, soma	attribute	the triangular mesh representation of the object
3. Decomposition	[mean/max/sum/std]_node_[feature]	limb, neuron	custom function	can iterate through each limb and then each node and aggregate/summarize the value of an attribute
3. Decomposition	[parent/children/siblings]_[feature]_[max/min]	limb	limb_utils functions	custom functions that can get the relative feature for a parent node and children node on a limb
3. Decomposition	area	neuron, limb, branch, soma	attribute	area (um^2) of the respective mesh (neuron area does not include somas)
3. Decomposition	soma_area	neuron	attribute	area (um^2) of all the somas in a neuron (could be a multi-soma neuron)
3. Decomposition	bbox_[x/y/z]_[min/max](_soma_relative)	neuron	pipeline_products	the bounding box aligned with the xyz axies that surround the neuron (soma relative is a bounding box center using the soma center coordinate as the origin). The bounding box can be used for a quick estimation if proximities should be checked, etc.
3. Decomposition	best node feature match in: - siblings - children - ancestors - k-hop neighborhood	limb	custom function	Could iterate through the an relational nodes and compare to a feature/value/product of a certain node to find best match (example in limb_utils.best_feature_match_in_descendents)
3. Decomposition	node feature diff vs: - parent - sibling -child	limb	custom function	implement just the same as "best node feature match"
3. Decomposition	branch_length_[mean/median]	neuron	pipeline_products	mean/median branch skeletal length
3. Decomposition	endpoint_downstream	branch	attribute	3D coordinate of the branch downpoint skeleton endpoint
3. Decomposition	endpoint_upstream	branch	attribute	3D coordinate of the branch upstream skeleton endpoint
3. Decomposition	insignificant_limbs	neuron	attribute	list of mesh objects touching a soma mesh but was too small for decomposition (in order to avoid decompositng small mesh fragment merges)
3. Decomposition	n_multi_soma_touching_limbs	neuron	attribute	the number of limbs that are adjacent to more than 1 soma (products of merge errors)
3. Decomposition	multi_soma_touching_limbs	neuron	attribute	the indexes of the limbs that are adjacent to more than 1 soma (usually product of merge error)
3. Decomposition	n_same_soma_multi_touching_limbs	neuron	attribute	the number of limbs that are adjacent to at least 1 soma in multiple separate locations (products of merge errors)
3. Decomposition	touching_somas	limb	attribute	The soma identifiers that a current limb is adjacent two (useful for finding paths to cut for multi-soma or multi-touch limbs
3. Decomposition	n_somas	neuron	attribute	the number of separate somas currently in the neuron object (after multi-soma splitting this should always be 1)
3. Decomposition	n_branches	neuron, limb	attribute	the number of non-branching segments composing the neuron or object (aka, number of nodes in the graph)
3. Decomposition	n_branches_per_limb	neuron	attribute	list of number of branches for each limb where index of list matches the limb index
3. Decomposition	n_limbs	neruon	attribute	number of neurite projections
3. Decomposition	mesh_volume	neuron, limb, branch, soma	attribute	volume (um^3) of the respective mesh (neuron volume does not include somas)
3. Decomposition	mesh_volume_with_somas	neuron	attribute	volume (um^3) of neuron mesh includeing the somas
3. Decomposition	skeleton	neuron, limb, branch	attribute	Nx2x3 numpy array where each row (a 2x3 array) are two 3D coordinates that define one segment of the skeleton
3. Decomposition	skeletal_length	neuron, limb, branch	attribute	sum of skeletal distance (nm) of each non-branching segement (typically using 1000 nm approximate spacing between each skeletal point)
3. Decomposition	skeleton_bounding_box	custom function	mesh_tools.skeleton_utils	bounding box 3D corner coordinates (2x3) for entire skeleton. Useful for approximating mesh bounding box for applications like proximity calculations
3. Decomposition	skeletal_vector_[upstream/downstream]	branch	attribute	the skelelton vector near either the upstream coordinate or downstream coordinate where the vectors in both cases are oriented in the skeletal walk direction away from the soma
3. Decomposition	spines	neuron, limb, branch	attribute	list of meshes of the extracted spines
3. Decomposition	n_spines	neuron,limb.branch	attribute	number of spines on that entity
3. Decomposition	spine_density	neuron	attribute	number of spines / skeletal length (# / nm)
3. Decomposition	spine_volume_[density/median]	neuron	attribute	spine_volume / skeletal length (# / nm)
3. Decomposition	total_spine_volume	neuron, limb, branch	neuron_utils function	sum of all volume of spine meshes (um**3)
3. Decomposition	width_overall	branch	attribute	the mediabn radial width (nm) of the non-branching segment. The current width is generated by first removing any spines detected in order to avoid those protrusions from affecting value.
3. Decomposition	width_new	branch	attribute	dictionary storing the median radial width (nm) of the non-branching segment.for both spines included ("median_mesh_center") and spines not included "no_spine_median_mesh_center"
3. Decomposition	width_array	branch	attribute	dictionary storing the median radial width (nm) for 1000 nm segments allong the skeleton of the non-branching segment.for both spines included ("median_mesh_center") and spines not included "no_spine_median_mesh_center"
3. Decomposition	width_array_upstream_to_downstream	branch	attribute	same as width_array but arrays are returned for the 1000 nm skeletal segment points oriented from upstream to downstream
3. Decomposition	width_[upstream/downstream]	branch	attribute	approximiation of radial width (nm) near [upstream/downstream] skeleton point by averaging the 3 closest width measurements in width array (of "no_spine_median_mesh_center")
3. Decomposition	width(_no_spine)_[90_perc/median]	neuron	pipeline_products	width summary statistics for neuron
3. Decomposition	root_skeleton_vector_from_soma	limb	custom function	the vector from the soma mesh center to the root starting coordinate of the limb's protrusion from the soma
3. Decomposition	root_width	limb	limb_utils	the limb width at the start of the limb's protrusion from the soma
4. Multi-Soma Split	n_error_limbs	neuron	attribute	the number of limbs whose meshes were eliminated as a last resort to separate multi-soma merges because no reasonable split location could be determined
4. Multi-Soma Split	n_paths_cut	neuron	pipeline_products	the number of skeletal paths that were cut in order to eliminate all somas to soma paths
4. Multi-Soma Split	valid_error_split_points_by_limb	neuron	attribute	a dictionary data structure that stores for each limb - valid points: coordinates that should belong to the existing neuronal process ( a marker of where the valid mesh is). - error points: coordinates that should belong to incorrect neuronal process resulting from merge errors ( a marker of where the error mesh starts) - coordinate: locations of split points used in the elimination of soma to so…
5. Cell Typing	axon_starting_coordinate	neuron	attribute	The upstream coordinate of the first branch labeled as axon (this may be different from the root coordinate of.the limb containing the axon because the axon can start downstream of the soma off a dendritic process)
5. Cell Typing	spines_obj	neuron, limb, branch	attribute	list of spine objects where each object stores the following information about the synapse: mesh_face_idx: a list of face indices of the branch that belong to the spine mesh mesh: the submesh of the branch that represent the spine (mesh_face_idx indexed into the branch mesh neck_face_idx: a list of face indices of the spine’s mesh that were classified as the neck (can be empty if not detected) he…
5. Cell Typing	head_neck_shaft_idx	branch	attribute	an array the same size as number of faces with indices indicating whether that mesh face was classified as a spine head, spine neck or part of neurite shaft
5. Cell Typing	spine_density	neuron, limb, branch	attribute	number of spines / skeletal length (# / um) for the dendritic-like (above certain thickness) the branches longer than 5 um skeletal length near the soma (within 110 um). This number is used for the excitatory/inhibitory logistic regression classifier. Calculated near the soma to hopefully mitigate affects of merge errors that are more likely farther away from soma.
5. Cell Typing	spine_volume_density	neuron, limb, branch	attribute	sum spine volume (um**3) / skeletal length (um)
5. Cell Typing	synapses	neuron, limb, branch	attribute	list of synapse objects where each object stores the following information about the synapse: synapse_id: synapse volume upstream_dist: skeletal distance from the closest upstream branch point downstream_dist: skeletal distance from the closest downstream branch point or endpoint coordinate: 3D location in space: closest_sk_coordinate: 3D location in space of closest skeletal point on branch for …
5. Cell Typing	synapses_df	neuron, limb, branch	custom function	summary dataframe of all properties of all synapses in object
5. Cell Typing	n_synapses_[head/neck/no_head/shaft/spine]	branch	custom function	synapses on a branch mapped to a mesh face with a certain spine label. The "spine" category refers to submeshes that were identified as a spine but could not be further split into a spine head or neck
5. Cell Typing	[axon/dendrite]_[mesh/skeleton/limb_branch_dict]	neuron	attribute	mesh, skeleton or limb branch information of all of the branches classified as axon or dendrite
5. Cell Typing	axon_angle_max	neuron	pipeline_products	the angle between the upstream skeleton vector and the vector pointing upwards in the volume (the typical direction apicals point). An axon pointing straight down would have a value close to 180
5. Cell Typing	[axon/dendrite]_bbox_[x/y/z]_[min/max](_soma_relative)	neuron	pipeline_products	the bounding box aligned with the xyz axies that surround the neuron's compartment (soma relative is a bounding box center using the soma center coordinate as the origin). The bounding box can be used for a quick estimation if proximities should be checked, etc.
5. Cell Typing	baylor_cell_type	neuron	pipeline_products	the excitatory/inhibitory classification using the Baylor College of Medicine tuned logistic regression model that only uses two cell type features: spine density and postsynaptic synapse density (information in cell_type_utils)
5. Cell Typing	baylor_cell_type_exc_probability	neuron	pipeline_products	probability output of E/I Baylor College of Medicine tuned logistic regression model
5. Cell Typing	boutons	neuron	attributes	list of meshes of boutons detected during axon identification
5. Cell Typing	n_syn_axon_ais_postsyn	neuron	pipeline_products	number of postsyaptic connections onto the axon intial segment (50 um downstream from the start of the axon)
5. Cell Typing	n_syn_axon_[ais/bouton/non_bouton]_[presyn/postsyn]	neuron	pipeline_products	number of synapses on the specified locations
5. Cell Typing	n_synapses_[pre/post]	neuron,limb,branch,soma	attribute	number of presynaptic/postsynaptic connections
5. Cell Typing	n_synapses_[somas/error]	neuron	attribute	Number of synapses on the soma or not attributed to the neuron (error), usually due to mutli-soma splitting at this stage
5. Cell Typing	neuron_graph_axon_labeled	neuron	pipeline_products	neuron object lite of the neuron after axon identification but before the axon branches are converted to a finer grain decomposition where smaller protrusions are separated (but before any automatic proofreading is applied)
5. Cell Typing	neuron_graph_high_fid_axon	neuron	pipeline_products	neuron object lite of the neuron after both axon identification and the axon branches are converted to a finer grain decomposition where smaller protrusions are separated (but before any automatic proofreading is applied)
5. Cell Typing	syn_density_[head/neck/shaft/no_head]	neuron	pipeline_products	number of postsynaptic connections with a specific spine label / skeletal length (# / um) for the dendritic-like (above certain thickness) the branches longer than 5 um skeletal length near the soma (within 110 um). This number is used for the excitatory/inhibitory logistic regression classifier. Calculated near the soma to hopefully mitigate affects of merge errors that are more likely farther a…
5. Cell Typing	synapses_[pre/post]	neuron,limb,branch,soma	attribute	presynaptic/postsynaptic connections
5. Cell Typing	synapses_[somas/error]	neuron	attribute	soma or error synapses
6. Auto Proofreading	compartment	branch	attribute	the compartment label for that branch. The possible compartments are axon: soma: apical_shaft (only excitatory): the first protrusion of the apical neurite from the soma (the shaft generally projects upward towards the top of the volume as a single lined entity apical (only excitatory): all branches downstream of the first apical shaft protrusion (includes apical_shaft,apical_tuft,oblique). This …
6. Auto Proofreading	distance_errored_synapses(_[pre/post])	neuron	attribute	synapses whose closest mesh face was beyong a threshold distance andt thus was not considered
6. Auto Proofreading	mesh_errored_synapses(_[pre/post])	neuron	attribute	synapses mapped to mesh locations that were classified as mesh fragments from merge errors
6. Auto Proofreading	[compartment]_[limb_branch_dict]	neuron	attribute	the dictionary mapping of limbs and branches that were classified with that compartment label
6. Auto Proofreading	[compartment]_[mesh/skeleton]	neuron	custom function (neuron_utils)	can create the mesh or skeleton of a certain compartment using the limb branch dict attribute and neuron_utils module
6. Auto Proofreading	[comp]_skeletal_length	neuron	custom function (skeleton utils)	use skeleton_utils from [compartment]_[mesh/skeleton]
6. Auto Proofreading	[compartment]_bbox_[x/y/z]_[min/max](_soma_relative)	neuron	pipeline_products	the bounding box aligned with the xyz axies that surround the neuron's compartment (soma relative is a bounding box center using the soma center coordinate as the origin). The bounding box can be used for a quick estimation if proximities should be checked, etc.
6. Auto Proofreading	[compartment]_branch_length_[mean/median]	neuron	pipeline_productxs	mean/median branch length of all nodes with a given compartment label
6. Auto Proofreading	[compartment]_n_limbs	neuron	pipeline_products	number of limbs with at least one node with a given compartment label
6. Auto Proofreading	[compartment]_soma_angle_[max/min]	neuron	pipeline_products	the maximum of all the connected subgraphs of the compartment for the angle between the most upstream skeleton vector in the subgraph and the vector pointing upwards in the volume (the typical direction apicals point). An axon pointing straight down would have a value close to 180
6. Auto Proofreading	[error_filter]_error_[length/area]	neuron	pipeline_products	the area (in um ^ 2) of the faces / length of skeleton distance (in um) canceled out by filter (filters defined in proofreading_utils)
6. Auto Proofreading	[compartment]_root_skeletal_angle_[max/min]	neuron	custom function (neuron_utils)	the maximum or minimum angle between the top of volume vector and the root node (most upstream node) skeleton vector angle of all connected component subgrahps of that compartment label
6. Auto Proofreading	[compartment]_root_width_[max/min]	neuron	custom function (neuron_utils)	the maximum or minimum of the root node (most upstream node) of all connected component subgrahps of that compartment label
6. Auto Proofreading	n_[comp]_neurites	neuron	pipeline_products	The number of limbs with at least one branch with the given conmpartment
6. Auto Proofreading	n_syn_[compartment](_[head/neck/shaft/no_head)(_[postsyn/presyn])	neuron	pipeline_products	Number of synapses with any of the requirements for a specified compartment, spine classification (head/neck/shaft/no_head) or connection type (presyn/postsyn)
6. Auto Proofreading	syn_density_[head/neck/shaft/no_head]_after_proof	neuron	pipeline_products	number of postsynaptic connections with a specific spine label / skeletal length (# / um) for the branches longer than 5 um skeletal length near the soma (within 110 um). This number is used for the excitatory/inhibitory logistic regression classifier. Calculated near the soma to hopefully mitigate affects of merge errors that are more likely farther away from soma.
6. Auto Proofreading	spine_density_after_proof	neuron	pipeline_products	number of spines / skeletal length (# / um) for the dendritic-like (above certain thickness) branches longer than 5 um skeletal length near the soma (within 110 um). This number is used for the excitatory/inhibitory logistic regression classifier. Calculated near the soma to hopefully mitigate affects of merge errors that are more likely farther away from soma.
6. Auto Proofreading	split_locations_before_filter	neuron	pipeline_products	a nested dictionary datastructure storing the information on where the merge error filters were trigger. The order that the merge error filters was applied matters because the branches that triggered the filter are only those that had not triggered an early applied filter, and thus it was not already filtered away. Note: this product includes all branches that triggered the filter at this stage, …
6. Auto Proofreading	merge_valid_error_suggestions	neuron	attribute	a dictionary data structure that stores a list for each merge error filter of merge filter suggestions that would be the minimal cuts that would eliminate all merge errors of that type . Each filter detection is a dictionary storing meta data about the suggestion, with the following as some of the keys: - valid points: coordinates that should belong to the existing neuronal process ( a marker of …
6. Auto Proofreading	neuron_graph_after_proof	neuron	pipeline_products	neuron object lite of the neuron after autoproofreading is applied (networkx graph object, so NEURD environment is not needed)
